# Supplementary material for: Using epigenetic clocks to investigate changes in the age structure of critically endangered Māui dolphins
Source: Ecol Evol. 2023 Sep 28;13(10):e10562. doi: 10.1002/ece3.10562 (PMC10534197; doi:10.1002/ece3.10562)
Supplement: Supplementary file 2 — Table S1. –S11. [file ECE3-13-e10562-s001.xlsx]

## Sheet: Read Me
Supplementary tables for Hernandez, K. M., O'Neill, K. B., Bors, E. K., Steel, D., Zoller, J. A., Constantine, R., Horvath, S. And Baker, C. S. Using epigenetic clocks to investigate changes in the age structure of critically endangered Māui dolphins
This document contains supplementary tables documenting information about the training and test data, model iterations, and selected cytosince-guanine dinucleotides (CpGs) in candidate clock models.
Corresponding author: Keith M. Hernandez, keith.hernandez2011@gmail.com
Abbreviations
DOC_Code	New Zealand Department of Conservation Identification Code
DOC_Cat	New Zealand Department of Conservation category for confidence in tooth age estimate
Female	Binary representation of sex; 1 = Female, 0 = Male
CpG Subset	The subset of CpG sites used for model construction based on p-value filtering of methylation sites
nCpGs	Number of CpG sites in clock models
Mae	Mean absolute age error
Medae	Median absolute age error
AgeCorr	Pearson's correlation coefficient between tooth age estimates and estimated DNAm ages for model iterations
R2	R-squared for model iterations
Yint	Y-intercept for model relationships
RegSlope	Slope for the regression of DNAm age on Tooth Age
Hg38 Annotations	Gene annotations from the human genome (Hg38)
GO database MF	Gene Ontology (GO) database molecular function
GO database BP	Gene Ontology (GO) database biological processes
GO database CC	Gene Ontology (GO) database cellular component
Robeck_age_est	DNAm age estimate using the OEAC (Robeck et al. 2021)
Bors_age_est	DNAm age estimate using a beluga-specific clock (Bors et al. 2021)
Parsons_AgeEst	DNAm age estimate using a killer whale clock (Parsons et al. 2023)
MH_AgeEst	DNAm age estimate using the Māui/Hector's clock (this study)
BD_AgeEst	DNAm age estimate using the beluga/dolphin clock (this study)

## Sheet: Table S1 Training Individuals
ExternalSampleID	DOC_Code	Female	SpeciesCommonName	SpeciesLatinName	DOC_cat	RevisedAge	TrainingSubset		Table S1: Demographic and subset information for the training subsets of Māui and Hector's dolphins. Ages are the tooth age estimates provided by the Department of Conservation - Te Papa Atawhai.
Che04NZ03	H87/04	1	Hector's Dolphin	Cephalorhynchus hectori hectori	Green	4.5	Strict
Che04NZ11	H84/04	1	Hector's dolphin	Cephalorhynchus hectori hectori	Green	12	Strict
Che05NZ01	H95/05	1	Hector's dolphin	Cephalorhynchus hectori hectori	Green	13	Strict
Che05NZ02	H98/05	0	Maui dolphin	Cephalorhynchus hectori maui	Green	10	Strict
Che05NZ06	H104/05	0	Hector's Dolphin	Cephalorhynchus hectori hectori	Green	4	Strict
Che05NZ07	H105/05	1	Hector's dolphin	Cephalorhynchus hectori hectori	Orange	20	Relaxed
Che05NZ09	H109/05	1	Hector's dolphin	Cephalorhynchus hectori hectori	Green	12.5	Strict
Che05NZ16	H96/05	1	Hector's dolphin	Cephalorhynchus hectori hectori	Green	2	Strict
Che05NZ17	H97/05	1	Hector's dolphin	Cephalorhynchus hectori hectori	Green	3.5	Strict
Che07NZ11	H149/07	1	Hector's Dolphin	Cephalorhynchus hectori hectori	Orange	10	Relaxed
Che08NZ01	H157/08	1	Hector's dolphin	Cephalorhynchus hectori hectori	Green	14	Strict
Che08NZ05	H167/08	1	Hector's dolphin	Cephalorhynchus hectori hectori	Green	13	Strict
Che08NZ07	H169/08	1	Hector's dolphin	Cephalorhynchus hectori hectori	Orange	17	Relaxed
Che08NZ12	H166/08	0	Hector's dolphin	Cephalorhynchus hectori hectori	Green	4	Strict
Che09NZ12	H176/09	1	Hector's dolphin	Cephalorhynchus hectori hectori	Green	12	Strict
Che09NZ16	H189	0	Hector's dolphin	Cephalorhynchus hectori hectori	Green	7	Strict
Che11NZ03	H207	1	Hector's dolphin	Cephalorhynchus hectori hectori	Yellow	12	Relaxed
Che11NZ04	H208	0	Hector's dolphin	Cephalorhynchus hectori hectori	Green	0.5	Strict
Che11NZ05	H210	1	Hector's dolphin	Cephalorhynchus hectori hectori	Green	9	Strict
Che11NZ06	H211	1	Hector's dolphin	Cephalorhynchus hectori hectori	Yellow	12.5	Relaxed
Che12NZ01	H213	0	Hector's dolphin	Cephalorhynchus hectori hectori	Green	10	Strict
Che12NZ02	H221	0	Hector's dolphin	Cephalorhynchus hectori hectori	Yellow	14	Relaxed
Chem_U18-004	NA	0	Maui dolphin	Cephalorhynchus hectori maui	Green	12	Strict
Chem07NZ17	H153/07	1	Hector's dolphin	Cephalorhynchus hectori hectori	Orange	15	Relaxed
Chem13NZ01	H243	1	Hector's dolphin	Cephalorhynchus hectori hectori	Green	10	Strict
Chem15NZ15	NA	1	Maui Dolphin	Cephalorhynchus hectori maui	Yellow	9	Relaxed
U12-243	H214	0	Hector's dolphin	Cephalorhynchus hectori hectori	Yellow	10	Relaxed
U12-244	H215	1	Hector's dolphin	Cephalorhynchus hectori hectori	Green	2.5	Strict
U12-245	H219	1	Maui dolphin	Cephalorhynchus hectori maui	Green	4.5	Strict
U12-247	H230	1	Hector's dolphin	Cephalorhynchus hectori hectori	Green	6	Strict
U12-248	H233	0	Hector's dolphin	Cephalorhynchus hectori hectori	Orange	12	Relaxed
U12-249	H228	1	Hector's dolphin	Cephalorhynchus hectori hectori	Green	8.5	Strict
U12-250	H225	1	Hector's dolphin	Cephalorhynchus hectori hectori	Orange	11	Relaxed
U13-089	H244	1	Hector's dolphin	Cephalorhynchus hectori hectori	Green	0.5	Strict
u13-090	H248	0	Hector's dolphin	Cephalorhynchus hectori hectori	Yellow	15	Relaxed
U13-090	H248	0	Hector's Dolphin	Cephalorhynchus hectori hectori	Yellow	15	Relaxed
U13-091	H238	0	Hector's dolphin	Cephalorhynchus hectori hectori	Green	12	Strict
U14-196	H249	0	Hector's dolphin	Cephalorhynchus hectori hectori	Orange	14	Relaxed
U14-197	H250	0	Hector's dolphin	Cephalorhynchus hectori hectori	Green	0.5	Strict
U14-198	H251	0	Hector's dolphin	Cephalorhynchus hectori hectori	Green	10	Strict
U15-158	H257	1	Hector's dolphin	Cephalorhynchus hectori hectori	Yellow	11	Relaxed
U15-159	H254	1	Hector's dolphin	Cephalorhynchus hectori hectori	Orange	13	Relaxed
U15-160	H256	1	Hector's dolphin	Cephalorhynchus hectori hectori	Green	8	Strict
U15-161	H253	0	Hector's dolphin	Cephalorhynchus hectori hectori	Green	0.25	Strict
U17-096	H260	1	Hector's dolphin	Cephalorhynchus hectori hectori	Green	8.5	Strict
U17-097	H261	0	Hector's dolphin	Cephalorhynchus hectori hectori	Green	12	Strict
U17-098	H263	1	Maui dolphin	Cephalorhynchus hectori maui	Green	8.5	Strict
U17-099	H264	0	Hector's dolphin	Cephalorhynchus hectori hectori	Orange	15	Relaxed

## Sheet: Table S2 Model Statistics
		"Strict" model subsets								"Relaxed" model subsets							Table S2: Model iteration statistics for both the strict and relaxed Māui/Hector's model subsets. nCpGs = number of CpG sites in a model iteration; AgeCorr is the Pearson's correlation coefficient between tooth age estimates and DNAm age; R2 is the R2 of the modeled relationship between tooth age estimates and DNAm age; Medae is the median absolute age error; Yint is the y-intercept of the modele…
Subset	Alpha	nCpGs	AgeCorr	R2	Medae	Yint	RegSlope	Subset	Alpha	nCpGs	AgeCorr	R2	Medae	Yint	RegSlope
nf	0.1	109	0.9781	0.9567	0.985211	2.1458	0.7166	nf	0.1	112	0.918753	0.8441	2.02156	4.67468	0.51247
nf	0.2	72	0.989427	0.979	0.683098	1.49171	0.80301	nf	0.2	75	0.938185	0.8802	1.77286	4.13896	0.56834
nf	0.3	60	0.995636	0.9913	0.463471	0.9607	0.8731	nf	0.3	44	0.918448	0.8435	1.94292	4.6964	0.5102
nf	0.4	35	0.972429	0.9456	1.23691	2.39	0.68404	nf	0.4	35	0.931958	0.8685	1.7824	4.26829	0.55486
nf	0.5	44	0.999829	0.9997	0.0864789	0.190496	0.974844	nf	0.5	23	0.92689	0.8591	1.77058	4.36704	0.54456
nf	0.6	30	0.992388	0.9848	0.628742	1.24515	0.83557	nf	0.6	20	0.931378	0.8675	1.6616	4.1476	0.5674
nf	0.7	35	0.998856	0.9977	0.219803	0.487449	0.93563	nf	0.7	20	0.935158	0.8745	1.61147	3.94601	0.58847
nf	0.8	8	0.949419	0.9014	1.75276	3.16772	0.58169	nf	0.8	16	0.934572	0.8734	1.58629	3.90621	0.59262
nf	0.9	16	0.980236	0.9609	0.961642	1.87936	0.75182	nf	0.9	15	0.933728	0.8718	1.58833	3.8727	0.5961
10	0.1	98	0.959825	0.9213	1.39	2.7186	0.641	10	0.1	69	0.845536	0.7149	2.37465	5.9121	0.3834
10	0.2	55	0.949224	0.901	1.58415	3.14956	0.58408	10	0.2	46	0.861678	0.7425	2.28405	5.55204	0.42097
10	0.3	39	0.953297	0.9088	1.42554	2.8558	0.62288	10	0.3	30	0.848404	0.7198	2.36725	5.93877	0.38064
10	0.4	23	0.945118	0.8932	1.62165	3.15149	0.58383	10	0.4	19	0.845213	0.7144	2.2527	6.02283	0.37187
10	0.5	22	0.945118	0.8932	1.58963	3.10578	0.58987	10	0.5	16	0.854584	0.7303	2.23982	5.77009	0.39823
10	0.6	16	0.942973	0.8892	1.76858	3.28793	0.56581	10	0.6	13	0.862384	0.7437	2.25615	5.53248	0.42301
10	0.7	12	0.948381	0.8994	1.53484	2.9103	0.61568	10	0.7	9	0.848917	0.7207	2.15591	5.8077	0.3943
10	0.8	8	0.946662	0.8962	1.57827	2.9743	0.60723	10	0.8	6	0.841702	0.7085	2.09919	5.91949	0.38265
10	0.9	8	0.946959	0.8967	1.54199	2.9341	0.6125	10	0.9	6	0.846059	0.7158	2.19963	5.70052	0.40549
20	0.1	97	0.96217	0.9258	1.33258	2.6185	0.6542	20	0.1	79	0.858814	0.7376	2.35769	5.58956	0.41706
20	0.2	55	0.963651	0.9286	1.32479	2.49187	0.67093	20	0.2	45	0.856058	0.7328	2.32868	5.71227	0.40426
20	0.3	38	0.953274	0.9087	1.41711	2.85644	0.62279	20	0.3	34	0.861576	0.7423	2.32746	5.60244	0.41571
20	0.4	25	0.947395	0.8976	1.55892	3.03657	0.599	20	0.4	18	0.838045	0.7023	2.24309	6.19551	0.35386
20	0.5	27	0.957227	0.9163	1.30899	2.56597	0.66115	20	0.5	16	0.866983	0.7517	2.2248	5.43756	0.43291
20	0.6	16	0.944522	0.8921	1.69793	3.17266	0.58103	20	0.6	11	0.856331	0.7333	2.20781	5.69793	0.40576
20	0.7	12	0.948381	0.8994	1.53484	2.9103	0.61568	20	0.7	9	0.848917	0.7207	2.15591	5.8077	0.3943
20	0.8	8	0.946662	0.8962	1.57827	2.9743	0.60723	20	0.8	7	0.848254	0.7195	2.16212	5.74971	0.40036
20	0.9	8	0.946959	0.8967	1.54199	2.9341	0.6125	20	0.9	6	0.85219	0.7262	2.25394	5.53551	0.4227
30	0.1	96	0.957483	0.9168	1.43759	2.84248	0.62464	30	0.1	72	0.84136	0.7079	2.38749	5.94178	0.38033
30	0.2	55	0.956788	0.9154	1.39659	2.81963	0.62765	30	0.2	44	0.836297	0.6994	2.4881	6.09261	0.3646
30	0.3	42	0.951396	0.9052	1.48205	2.98437	0.6059	30	0.3	34	0.839345	0.7045	2.49166	6.00272	0.37397
30	0.4	23	0.942442	0.8882	1.69972	3.29557	0.5648	30	0.4	22	0.824594	0.68	2.4809	6.28875	0.34414
30	0.5	18	0.939783	0.8832	1.74903	3.36842	0.55518	30	0.5	19	0.83344	0.6946	2.46819	6.05471	0.36855
30	0.6	16	0.94297	0.8892	1.72437	3.20055	0.57735	30	0.6	10	0.815424	0.6649	2.42067	6.35669	0.33705
30	0.7	13	0.944042	0.8912	1.65227	3.15448	0.58343	30	0.7	13	0.831443	0.6913	2.39645	5.95776	0.37866
30	0.8	10	0.942277	0.8879	1.74588	3.22986	0.57348	30	0.8	6	0.81521	0.6646	2.3845	6.2458	0.34862
30	0.9	8	0.948415	0.8995	1.59579	2.9492	0.6105	30	0.9	4	0.81424	0.663	2.38897	6.18828	0.35462
								40	0.1	81	0.856958	0.7344	2.38552	5.6089	0.415
								40	0.2	44	0.843302	0.7112	2.42274	5.92329	0.38225
								40	0.3	36	0.846778	0.717	2.45148	5.83153	0.39182
								40	0.4	22	0.832989	0.6939	2.49867	6.1125	0.3625
								40	0.5	19	0.83344	0.6946	2.46819	6.05471	0.36855
								40	0.6	10	0.815424	0.6649	2.42067	6.35669	0.33705
								40	0.7	9	0.815569	0.6652	2.40876	6.30029	0.34294
								40	0.8	6	0.81521	0.6646	2.3845	6.2458	0.34862
								40	0.9	6	0.820719	0.6736	2.38352	6.0283	0.3713
								48	0.1	82	0.859066	0.738	2.40916	5.63163	0.41267
								48	0.2	41	0.852594	0.7269	2.37916	5.77023	0.39822
								48	0.3	33	0.856987	0.7344	2.4167	5.66347	0.40935
								48	0.4	22	0.826573	0.6832	2.47958	6.29663	0.34332
								48	0.5	9	0.811349	0.6583	2.39261	6.58454	0.31329
								48	0.6	14	0.833439	0.6946	2.436	6.0085	0.3734
								48	0.7	8	0.815908	0.6657	2.38921	6.30369	0.34258
								48	0.8	5	0.813661	0.662	2.35635	6.39277	0.33329
								48	0.9	3	0.813895	0.6624	2.38664	6.1904	0.3544

## Sheet: Table S3 LOOCV Statistics
Subset	Alpha	AgeCorr	R2	Medae	Yint	RegSlope		Table S3: Leave-one-out cross-validation (LOOCV) statistics for the strict training subset of Māui/Hector's models. Refer to Table S2 and the Read Me tab for abbreviations
nf	0.1	0.806098	0.6498	2.36625	3.82805	0.50606
nf	0.2	0.788673	0.622	1.87693	3.77939	0.52095
nf	0.3	0.789784	0.6238	2.25681	3.93473	0.51297
nf	0.4	0.805555	0.6489	2.23512	3.75062	0.52774
nf	0.5	0.778666	0.6063	2.15967	3.54511	0.54832
nf	0.6	0.826888	0.6837	1.91785	3.40385	0.57046
nf	0.7	0.80487	0.6478	2.04236	3.86687	0.51617
nf	0.8	0.837331	0.7011	2.00898	3.23962	0.58217
nf	0.9	0.858655	0.7373	1.77952	3.36722	0.56448
10	0.1	0.799619	0.6394	2.34277	3.95218	0.49056
10	0.2	0.796168	0.6339	2.10109	4.24304	0.46257
10	0.3	0.79459	0.6314	2.31704	4.30433	0.45486
10	0.4	0.807151	0.6515	2.26352	4.2382	0.4609
10	0.5	0.823577	0.6783	2.19213	4.22689	0.46566
10	0.6	0.832886	0.6937	1.99013	3.99081	0.48961
10	0.7	0.859462	0.7387	2.19176	3.92691	0.49662
10	0.8	0.853612	0.7287	2.05943	3.9075	0.50887
10	0.9	0.873779	0.7635	2.09543	3.73875	0.51929
20	0.1	0.797831	0.6365	2.34732	3.88949	0.49713
20	0.2	0.79129	0.6261	2.27204	4.20276	0.496936
20	0.3	0.81173	0.6589	2.34311	4.32109	0.45761
20	0.4	0.8201	0.6726	2.27963	4.21362	0.46715
20	0.5	0.830306	0.6894	2.19741	4.204	0.4717
20	0.6	0.826093	0.6824	2.08197	4.05882	0.49324
20	0.7	0.845893	0.7155	2.06708	3.90474	0.50056
20	0.8	0.863165	0.7451	1.97841	3.74025	0.52213
20	0.9	0.864472	0.7473	2.03862	3.72507	0.5241
30	0.1	0.792753	0.6285	2.50052	3.97835	0.48684
30	0.2	0.774854	0.6004	2.29846	4.2205	0.4674
30	0.3	0.774972	0.6006	2.6292	4.44332	0.44473
30	0.4	0.79438	0.631	2.32478	4.3539	0.4506
30	0.5	0.809303	0.655	2.26392	4.26047	0.46134
30	0.6	0.824567	0.6799	2.19527	4.1275	0.47105
30	0.7	0.833795	0.6952	2.18447	4.11878	0.47819
30	0.8	0.825007	0.6806	2.14443	4.01822	0.49385
30	0.9	0.837473	0.7014	2.11124	3.96717	0.49888

## Sheet: Table S4 Confounding CpGs
Tissue CpGs	Tissue Coefficients		Subspecies CpGs	Subspecies Coefficients			Table S4: CpG sites and coefficients for potentially confounding sites associated with tissue source and subspecies.
(Intercept)	-542.309		(Intercept)	14.4698
cg01200904	48.703		cg01067793	-7.68372
cg03866689	6.76782		cg07933626	0.117678
cg04084909	-1.42867		cg15905994	-10.7008
cg04272551	44.1546		cg17554837	-0.0178032
cg05645012	-0.357542		cg20605061	-3.86848
cg05928260	-0.69483
cg05967003	1.0415
cg08729294	3.14548
cg09090384	5.22265
cg09756996	1.08953
cg10173633	1.04996
cg11654048	0.152318
cg12964846	-13.3482
cg16109955	87.8502
cg16198036	5.67653
cg17572860	1.51068
cg19791395	5.47201
cg20298326	-1.59071
cg20627174	0.813276
cg20892669	18.2048
cg21526797	498.419
cg23055029	-37.9467
cg23087020	0.913785
cg23840731	-18.0713
cg24009284	0.895168
cg25618106	0.959753
cg26126397	-3.67116
cg27140373	-3.20655

## Sheet: Table S5 BHM model stats
		"strict" subset of dolphins and beluga (n=98)							"relaxed" susbet of dolphins and beluga (n=115)								Table S5: Model iteration statistics for the strict and relaxed subsets of beluga/dolphin clocks. Refer to Table S2 and the Read Me tab for abbreviations
Subset	Alpha	nCpGs	AgeCorr	R2	Medae	Yint	RegSlope	Subset	Alpha	nCpGs	AgeCorr	R2	Medae	Yint	RegSlope
nf	0.1	134	0.969166	0.9393	1.84523	2.99935	0.81999	nf	0.1	165	0.978874	0.9582	1.51397	2.2596	0.8602
nf	0.2	80	0.96101	0.9235	2.17085	3.57267	0.78558	nf	0.2	66	0.948125	0.8989	2.33318	4.16765	0.74209
nf	0.3	66	0.960996	0.9235	2.22696	3.50498	0.78964	nf	0.3	70	0.964566	0.9304	1.94749	2.98554	0.81525
nf	0.4	49	0.957947	0.9177	2.30953	3.71135	0.77725	nf	0.4	40	0.949439	0.9014	2.35502	3.89294	0.75909
nf	0.5	40	0.95533	0.9127	2.45442	3.92955	0.76416	nf	0.5	34	0.94926	0.9011	2.26451	3.84951	0.76178
nf	0.6	30	0.953981	0.9101	2.57134	4.02963	0.75815	nf	0.6	32	0.948878	0.9004	2.2974	3.8188	0.7637
nf	0.7	27	0.952464	0.9072	2.68628	4.13482	0.75184	nf	0.7	34	0.950018	0.9025	2.26538	3.6769	0.77246
nf	0.8	22	0.950906	0.9042	2.77035	4.24736	0.74508	nf	0.8	31	0.949794	0.9021	2.3044	3.65631	0.77374
nf	0.9	23	0.95107	0.9045	2.69604	4.09578	0.75418	nf	0.9	28	0.949628	0.9018	2.33731	3.63753	0.7749
10	0.1	123	0.966407	0.9339	1.84249	3.05341	0.81674	10	0.1	119	0.952872	0.908	2.09026	3.54664	0.78052
10	0.2	80	0.961006	0.9235	2.08501	3.47537	0.79142	10	0.2	92	0.96512	0.9315	1.72108	2.75959	0.82923
10	0.3	58	0.955912	0.9138	2.36357	3.90425	0.76568	10	0.3	60	0.952493	0.9072	2.12124	3.53072	0.78151
10	0.4	46	0.955873	0.9137	2.39279	3.85274	0.76877	10	0.4	60	0.969766	0.9404	1.58911	2.45651	0.84798
10	0.5	37	0.955888	0.9137	2.35821	3.81108	0.77127	10	0.5	34	0.944047	0.8912	2.37089	4.04202	0.74987
10	0.6	28	0.953772	0.9097	2.55883	4.03107	0.75806	10	0.6	26	0.938664	0.8811	2.71142	4.52061	0.72025
10	0.7	26	0.952371	0.907	2.67681	4.13555	0.75179	10	0.7	28	0.942072	0.8875	2.50189	4.10609	0.7459
10	0.8	24	0.95399	0.9101	2.49009	3.85538	0.76861	10	0.8	42	0.970303	0.9415	1.56065	2.36411	0.8537
10	0.9	23	0.953495	0.9092	2.53534	3.83835	0.76963	10	0.9	48	0.973676	0.948	1.50447	2.17611	0.86534
20	0.1	123	0.967425	0.9359	1.7767	2.95603	0.82259	20	0.1	125	0.957797	0.9174	1.93603	3.21591	0.80099
20	0.2	71	0.955922	0.9138	2.35407	3.98306	0.76095	20	0.2	87	0.959725	0.9211	1.90822	3.06775	0.81016
20	0.3	57	0.955762	0.9135	2.36918	3.90696	0.76551	20	0.3	60	0.950702	0.9038	2.18905	3.64885	0.7742
20	0.4	45	0.955863	0.9137	2.38761	3.85212	0.7688	20	0.4	52	0.963374	0.9281	1.76814	2.83346	0.82466
20	0.5	35	0.952812	0.9079	2.60945	4.20228	0.74779	20	0.5	34	0.941357	0.8862	2.56486	4.2951	0.73421
20	0.6	28	0.954724	0.9115	2.43151	3.90292	0.76576	20	0.6	38	0.948871	0.9004	2.19344	3.64771	0.77427
20	0.7	25	0.955369	0.9127	2.39266	3.7545	0.77466	20	0.7	29	0.940725	0.885	2.60977	4.23178	0.73813
20	0.8	23	0.951808	0.9059	2.67585	4.11435	0.75307	20	0.8	24	0.940315	0.8842	2.62979	4.20756	0.73962
20	0.9	22	0.952369	0.907	2.59718	3.96407	0.76209	20	0.9	20	0.938435	0.8807	2.64504	4.31649	0.73288
30	0.1	116	0.964984	0.9312	1.8839	3.16744	0.8099	30	0.1	119	0.952798	0.9078	2.07753	3.54875	0.78039
30	0.2	82	0.962083	0.9256	2.00241	3.36371	0.79812	30	0.2	73	0.951796	0.9059	2.09707	3.61265	0.77644
30	0.3	77	0.970572	0.942	1.65486	2.66325	0.84016	30	0.3	59	0.948939	0.9005	2.25007	3.76982	0.76671
30	0.4	44	0.954913	0.9119	2.47323	3.9771	0.7613	30	0.4	39	0.942955	0.8892	2.48834	4.21168	0.73937
30	0.5	36	0.954861	0.9118	2.46118	3.9363	0.76375	30	0.5	46	0.960503	0.9226	1.79701	2.9968	0.8145
30	0.6	28	0.951939	0.9062	2.70658	4.30051	0.74189	30	0.6	39	0.95886	0.9194	1.92012	3.07487	0.80972
30	0.7	25	0.954436	0.9109	2.45432	3.87596	0.76737	30	0.7	25	0.939422	0.8825	2.69976	4.35974	0.73021
30	0.8	23	0.951808	0.9059	2.67585	4.11435	0.75307	30	0.8	39	0.962507	0.9264	1.84737	2.82797	0.825
30	0.9	22	0.951064	0.9045	2.696	4.09582	0.75418	30	0.9	30	0.952253	0.9068	2.19959	3.3566	0.7923

## Sheet: Table S6 beluga-dolphin clock
Probe ID	Model Coefficient	CpG Correlation		Table S6: CpG sites, model coefficients and Pearson's correlations for the final beluga/dolphin clock model.
(Intercept)	89.5092	NA
cg00670113	-2.56829	-0.399222
cg01324452	1.69245	0.55825
cg01444045	0.211366	0.577635
cg02044725	-3.11348	-0.714163
cg02534193	-5.78954	-0.618347
cg02714609	-3.21293	-0.86681
cg02851990	6.21469	0.474371
cg03020215	-0.361399	-0.34499
cg03262977	-6.68045	-0.749277
cg03638659	0.676977	0.446059
cg03850330	-2.97068	-0.717495
cg04051518	-0.922361	-0.658359
cg05041395	-2.51908	-0.47164
cg05121253	-0.380106	-0.742082
cg05148385	-0.129963	-0.81555
cg05407740	-2.54297	-0.643832
cg05468331	-1.01413	-0.702358
cg05812312	1.09409	0.691651
cg05898104	7.04926	0.522094
cg06078065	-2.65078	-0.828121
cg06517051	-0.0137489	-0.76211
cg06763662	2.72526	0.493071
cg07107420	-0.0391164	-0.579147
cg07291145	2.49846	0.682703
cg08796632	-1.31533	-0.825852
cg09041336	-1.17304	-0.792484
cg09103452	0.731438	0.682034
cg09461098	-0.9526	-0.796371
cg09616617	0.851427	0.813248
cg09622321	-2.88936	-0.889056
cg09946098	-0.262375	-0.768909
cg10901883	2.26843	0.610996
cg11367948	-3.94804	-0.871317
cg12274096	0.084963	0.485816
cg12322817	-0.0139285	-0.743875
cg12584622	-0.550689	-0.824019
cg13090160	0.25779	0.570248
cg13165311	0.741317	0.466102
cg13466539	1.48399	0.357047
cg14295283	0.6535	0.69876
cg14978459	-1.18243	-0.661696
cg15043841	5.20221	0.681879
cg15668691	-57.0379	-0.4018
cg15809488	-2.35179	-0.795092
cg15928284	-0.467474	-0.677681
cg15938989	-3.69428	-0.815676
cg15986005	-5.13626	-0.767801
cg15992086	-3.91057	-0.53676
cg16678811	-0.0623167	-0.797887
cg17037716	-1.07278	-0.740502
cg17616139	-1.582	-0.738202
cg17856858	-0.358067	-0.799808
cg18583520	-2.18447	-0.599872
cg18629679	-6.71679	-0.883581
cg18814344	-0.0583864	-0.604382
cg19591642	-1.48313	-0.806068
cg21419180	28.8842	0.356379
cg21420547	0.512201	0.632173
cg21559622	43.8644	0.365356
cg21741768	0.13872	0.616694
cg22416332	-0.395062	-0.727116
cg22993731	-0.528757	-0.824983
cg23000810	-3.61064	-0.638519
cg23001333	-1.50235	-0.861835
cg23164054	0.751427	0.613623
cg24369082	-43.4035	-0.343911
cg24482288	-7.02144	-0.676077
cg24934277	-1.08395	-0.829704
cg25579908	-12.6972	-0.832401
cg25652461	-4.07184	-0.748281
cg25915235	-0.405865	-0.56661
cg26069710	-1.57409	-0.815718
cg26258498	-1.66213	-0.683649
cg26286303	-7.05735	-0.74697
cg26899365	-2.17903	-0.829358
cg26992565	-10.7329	-0.814603
cg27600712	-0.780778	-0.820816

## Sheet: Table S7 BD LOOCV Stats
		"strict" subset of dolphins and beluga (n=98)						"relaxed" subset of dolphins and beluga (n=115)							Table S7: Leave-one-out cross-validation (LOOCV) statistics for the strict and relaxed model subsets for the beluga/dolphin clocks. Refer to Table S2 and the Read Me tab for abbreviations.
Subset	Alpha	AgeCorr	R2	Medae	Yint	RegSlope	Subset	Alpha	AgeCorr	R2	Medae	Yint	RegSlope
nf	0.1	0.907458	0.8235	2.64721	4.84194	0.71393	nf	0.1	0.897464	0.8054	2.89531	4.8484	0.70251
nf	0.2	0.904434	0.818	2.78651	4.92359	0.70965	nf	0.2	0.895965	0.8028	2.91722	5.00002	0.69569
nf	0.3	0.901833	0.8133	3.10608	5.17019	0.69429	nf	0.3	0.898262	0.8069	2.94654	4.98487	0.69855
nf	0.4	0.901765	0.8132	3.25545	5.17839	0.69552	nf	0.4	0.895415	0.8018	2.74805	4.88858	0.6997
nf	0.5	0.901121	0.812	3.06399	5.05085	0.70096	nf	0.5	0.897908	0.8062	2.85742	4.75173	0.70666
nf	0.6	0.8975	0.8055	3.1953	4.84009	0.70543	nf	0.6	0.899798	0.8096	2.73017	4.74563	0.70633
nf	0.7	0.895962	0.8027	3.19548	4.93873	0.70545	nf	0.7	0.894914	0.8009	2.61441	4.82492	0.70421
nf	0.8	0.901535	0.8128	3.15486	4.99993	0.70242	nf	0.8	0.889527	0.7913	2.75542	4.74649	0.70329
nf	0.9	0.899974	0.81	3.1441	5.0647	0.69915	nf	0.9	0.895396	0.8017	2.81316	4.73956	0.70948
10	0.1	0.91163	0.8311	2.60943	4.6788	0.72599	10	0.1	0.886053	0.7851	2.81516	5.04908	0.69259
10	0.2	0.902967	0.8153	2.89976	4.98642	0.70748	10	0.2	0.89145	0.7947	2.74823	4.9519	0.7013
10	0.3	0.899411	0.8089	3.13415	5.11665	0.69785	10	0.3	0.88767	0.788	2.81682	4.9724	0.70033
10	0.4	0.895907	0.8026	3.28813	5.23237	0.69454	10	0.4	0.888733	0.7898	2.90077	4.94068	0.70136
10	0.5	0.9018	0.8132	3.1498	5.02104	0.7032	10	0.5	0.886451	0.7858	2.86208	4.92477	0.69701
10	0.6	0.900253	0.8105	3.09036	5.06169	0.70196	10	0.6	0.883407	0.7804	2.67768	4.9317	0.7011
10	0.7	0.902321	0.8142	3.14839	5.0629	0.7036	10	0.7	0.882413	0.7787	2.87377	5.06439	0.69335
10	0.8	0.901786	0.8132	3.15755	5.0111	0.7032	10	0.8	0.883736	0.781	3.01389	4.9008	0.6985
10	0.9	0.895076	0.8012	3.20738	5.06335	0.70144	10	0.9	0.879855	0.7741	2.96176	4.95509	0.69908
20	0.1	0.909768	0.8277	2.6494	4.64051	0.72663	20	0.1	0.896774	0.8042	2.91287	4.85644	0.70543
20	0.2	0.901605	0.8129	2.849	4.88003	0.71354	20	0.2	0.890583	0.7931	2.78884	4.95334	0.70024
20	0.3	0.881212	0.7765	3.01201	5.06033	0.71253	20	0.3	0.888452	0.7893	2.83255	5.00962	0.69664
20	0.4	0.899391	0.8089	3.0715	5.21211	0.69498	20	0.4	0.885746	0.7845	2.76604	4.94632	0.70204
20	0.5	0.902465	0.8144	3.05508	4.93919	0.70639	20	0.5	0.890922	0.7937	2.86208	5.03946	0.70082
20	0.6	0.900081	0.8101	3.11347	5.07661	0.70156	20	0.6	0.885285	0.7837	2.85515	4.98447	0.69843
20	0.7	0.898912	0.808	3.12518	4.97316	0.70507	20	0.7	0.890784	0.7935	3.03093	4.81381	0.70457
20	0.8	0.897425	0.8054	3.09193	5.07198	0.70062	20	0.8	0.882589	0.779	2.95728	4.91091	0.70097
20	0.9	0.890301	0.7926	3.21262	5.0819	0.6992	20	0.9	0.88198	0.7779	2.93172	5.03804	0.69784
30	0.1	0.91132	0.8305	2.71634	4.54919	0.73328	30	0.1	0.896399	0.8035	2.85861	4.86263	0.70563
30	0.2	0.902537	0.8146	2.96614	4.84708	0.71431	30	0.2	0.892074	0.7958	2.81347	4.95526	0.70188
30	0.3	0.901371	0.8125	3.08085	5.04007	0.70272	30	0.3	0.88776	0.7881	3.02146	4.98758	0.70143
30	0.4	0.90098	0.8118	2.98585	5.0239	0.7019	30	0.4	0.887429	0.7875	2.77115	5.03472	0.69835
30	0.5	0.895442	0.8018	3.1267	5.21326	0.69752	30	0.5	0.889573	0.7913	2.87397	4.9931	0.6997
30	0.6	0.902646	0.8148	3.09931	5.0125	0.7045	30	0.6	0.885891	0.7848	2.88653	5.07883	0.69537
30	0.7	0.902324	0.8142	3.11882	5.10014	0.70236	30	0.7	0.887923	0.7884	3.0648	4.81603	0.70254
30	0.8	0.891782	0.7953	3.09857	5.05043	0.69966	30	0.8	0.878705	0.7721	3.0078	5.09552	0.69229
30	0.9	0.893991	0.7992	3.20023	5.04453	0.70414	30	0.9	0.885884	0.7848	2.7894	4.98654	0.70089

## Sheet: Table S8 Overlapping CpGs
Overlap between Māui/Hector's clock and OEAC						Table S8: Overlapping CpG sites between the Māui/Hector's, beluga/dolphin, beluga-specific and odontocete epigenetic aging clocks (OEAC).
cg09026530
cg20582177
Overlap between Māui/Hector's clock and beluga/dolphin clock
cg09461098
Overlap between OEAC and beluga/dolphin clock
cg04051518
cg25915235
Overlap between beluga clock (Bors et al.) and beluga/dolphin clock
cg02534193
cg02714609
cg09622321
cg12584622
cg15992086
cg16678811
cg17856858
cg18629679
cg21419180
cg21420547
cg22416332
cg25579908
cg26286303
cg26899365
cg27600712
Overlap between OEAC, Bors and beluga/dolphin clocks
cg15809488

## Sheet: Table S9 Age Predictions
ExternalSampleID	Female	Sample_year	Subspecies	MH Prediction	BD Prediction		Table S9: Predicted DNAm ages for the test set of Māui dolphins (n = 103). MH prediction is the DNAm age prediction from the Māui/Hector's clock, and BD prediction is the predicted DNAm age from the beluga/dolphin clock.
Chem_16NZ21	1	2016	Cephalorhynchus hectori maui	8.57731	8.34262
Chem_16NZ42	0	2016	Cephalorhynchus hectori maui	9.76649	11.8989
Chem_16NZ43	0	2016	Cephalorhynchus hectori maui	11.7199	12.8948
Chem_15NZ48	1	2015	Cephalorhynchus hectori maui	10.8392	11.4649
Chem_16NZ07	1	2016	Cephalorhynchus hectori maui	10.7034	12.2697
Chem_16NZ13	0	2016	Cephalorhynchus hectori maui	10.7402	12.4462
Chem_16NZ18	0	2016	Cephalorhynchus hectori maui	8.7963	9.98861
Chem_16NZ19	0	2016	Cephalorhynchus hectori maui	9.77435	9.68269
Chem_16NZ47	0	2016	Cephalorhynchus hectori maui	6.73466	4.92887
Chem18NZ02	1	2018	Cephalorhynchus hectori maui	9.98106	10.2878
Chem18NZ04	1	2018	Cephalorhynchus hectori maui	-0.5297	0.590519
15NZ21	1	2015	Cephalorhynchus hectori maui	8.52953	11.9989
15NZ35	0	2015	Cephalorhynchus hectori maui	7.16834	6.92571
Chem15NZ11	1	2015	Cephalorhynchus hectori maui	6.67026	6.30862
15NZ38	1	2015	Cephalorhynchus hectori maui	8.5802	8.98248
15NZ06	1	2015	Cephalorhynchus hectori maui	9.33477	10.1108
16NZ39	1	2016	Cephalorhynchus hectori maui	8.49152	8.64757
15NZ37	0	2015	Cephalorhynchus hectori maui	8.25467	8.39401
Chem15NZ17	1	2015	Cephalorhynchus hectori maui	10.9559	14.8312
16NZ40	1	2016	Cephalorhynchus hectori maui	8.71331	9.51284
15NZ12	1	2015	Cephalorhynchus hectori maui	6.41143	6.57914
15NZ34	0	2015	Cephalorhynchus hectori maui	10.0131	11.3771
15NZ20	0	2015	Cephalorhynchus hectori maui	9.10907	10.3726
16NZ13	0	2016	Cephalorhynchus hectori maui	10.1087	13.4599
Chem07NZ17	1	2007	Cephalorhynchus hectori maui	9.47761	12.6969
16NZ34	1	2016	Cephalorhynchus hectori maui	4.15912	5.27758
15NZ19	1	2015	Cephalorhynchus hectori maui	7.69664	8.35157
15NZ10	0	2015	Cephalorhynchus hectori maui	9.27779	9.14238
16NZ24	1	2016	Cephalorhynchus hectori maui	8.04265	8.87556
15NZ33	1	2015	Cephalorhynchus hectori maui	5.52932	6.39279
16NZ07	1	2016	Cephalorhynchus hectori maui	10.2738	13.9195
16NZ04	1	2016	Cephalorhynchus hectori maui	7.77293	8.95512
Chem15NZ26	0	2015	Cephalorhynchus hectori maui	8.50179	8.16325
Chem20NZ16	1	2020	Cephalorhynchus hectori maui	5.04832	4.83179
Chem20NZ20	0	2020	Cephalorhynchus hectori maui	9.67245	12.842
Chem16NZ29	0	2016	Cephalorhynchus hectori maui	8.17401	8.62048
Chem20NZ24	0	2020	Cephalorhynchus hectori maui	7.88436	7.67248
Chem15NZ07	1	2015	Cephalorhynchus hectori maui	9.84602	9.74648
Chem15NZ23	1	2015	Cephalorhynchus hectori maui	9.36021	9.85943
Chem15NZ15	1	2015	Cephalorhynchus hectori maui	8.76844	9.96439
Chem20NZ15	1	2020	Cephalorhynchus hectori maui	9.11222	12.1271
Chem20NZ22	1	2020	Cephalorhynchus hectori maui	7.82008	7.05241
Chem15NZ30	1	2015	Cephalorhynchus hectori maui	9.29336	9.6477
Chem16NZ44	1	2016	Cephalorhynchus hectori maui	10.3686	14.3864
Chem15NZ25	1	2015	Cephalorhynchus hectori maui	7.07392	6.85136
Chem15NZ46	1	2015	Cephalorhynchus hectori maui	10.176	15.0308
Chem15NZ24	1	2015	Cephalorhynchus hectori maui	10.2091	12.6256
Chem15NZ22	1	2015	Cephalorhynchus hectori maui	7.45814	6.13204
Chem16NZ38	1	2016	Cephalorhynchus hectori maui	10.3906	15.909
Chem15NZ28	1	2015	Cephalorhynchus hectori maui	5.97349	4.83078
Chem20NZ13	0	2020	Cephalorhynchus hectori maui	7.79835	7.24447
Chem20NZ39	1	2020	Cephalorhynchus hectori maui	7.42056	6.89568
Chem16NZ08	1	2016	Cephalorhynchus hectori maui	7.30457	6.84135
Chem20NZ18	0	2020	Cephalorhynchus hectori maui	7.32532	8.56017
Chem20NZ11	1	2020	Cephalorhynchus hectori maui	7.98703	8.57475
Chem20NZ10	0	2020	Cephalorhynchus hectori maui	7.80953	7.38641
Chem15NZ18	0	2015	Cephalorhynchus hectori maui	8.92159	8.95417
Chem15NZ47	0	2015	Cephalorhynchus hectori maui	9.66251	12.8941
Chem15NZ39	1	2015	Cephalorhynchus hectori maui	8.20773	10.4505
Chem20NZ01	1	2020	Cephalorhynchus hectori maui	8.7804	9.42011
Chem15NZ41	0	2015	Cephalorhynchus hectori maui	10.3373	17.3424
Chem16NZ28	1	2016	Cephalorhynchus hectori maui	6.23102	6.69354
Chem20NZ32	1	2020	Cephalorhynchus hectori maui	8.77753	9.60122
Chem20NZ21	0	2020	Cephalorhynchus hectori maui	10.0656	10.8174
Chem20NZ34	1	2020	Cephalorhynchus hectori maui	8.40854	9.08622
Chem15NZ45	0	2015	Cephalorhynchus hectori maui	8.40443	10.1405
Chem15NZ14	1	2015	Cephalorhynchus hectori maui	2.86381	3.64198
Chem15NZ27	1	2015	Cephalorhynchus hectori maui	7.59577	7.66992
Chem20NZ29	0	2020	Cephalorhynchus hectori maui	4.757	5.80877
Chem20NZ30	1	2020	Cephalorhynchus hectori maui	6.53166	7.0902
Chem20NZ31	1	2020	Cephalorhynchus hectori maui	9.15053	10.2687
Chem20NZ48	1	2020	Cephalorhynchus hectori maui	4.72493	4.87393
Chem20NZ35	1	2020	Cephalorhynchus hectori maui	7.24816	7.54846
Chem20NZ26	1	2020	Cephalorhynchus hectori maui	6.12308	6.37184
Chem15NZ44	0	2015	Cephalorhynchus hectori maui	6.95626	6.50634
Chem20NZ50	1	2020	Cephalorhynchus hectori maui	9.96464	15.2955
Chem20NZ40	0	2020	Cephalorhynchus hectori maui	10.0046	14.1978
Chem20NZ41	0	2020	Cephalorhynchus hectori maui	10.3664	13.1963
Chem20NZ27	0	2020	Cephalorhynchus hectori maui	6.91683	7.59394
Chem20NZ37	0	2020	Cephalorhynchus hectori maui	3.97128	7.01347
Chem20NZ02	1	2020	Cephalorhynchus hectori maui	6.94914	6.42329
NI11-14	1	2011	Cephalorhynchus hectori maui	3.67146	4.49174
Chem21NZ27	0	2021	Cephalorhynchus hectori maui	5.1778	7.45377
Chem21NZ05	1	2021	Cephalorhynchus hectori maui	8.44278	9.98272
Chem21NZ24	0	2021	Cephalorhynchus hectori maui	8.85592	9.74988
Chem20NZ14	1	2020	Cephalorhynchus hectori maui	4.24146	4.13738
Chem20NZ06	1	2020	Cephalorhynchus hectori maui	8.85748	9.2868
NI10-20	0	2010	Cephalorhynchus hectori maui	6.53648	6.40589
Chem21NZ32	0	2021	Cephalorhynchus hectori maui	10.5161	15.1551
Chem21NZ13	0	2021	Cephalorhynchus hectori maui	8.22956	8.78057
Chem21NZ25	0	2021	Cephalorhynchus hectori maui	4.28895	5.51247
Chem20NZ49	0	2020	Cephalorhynchus hectori maui	5.58386	5.65261
NI10-26	1	2010	Cephalorhynchus hectori maui	6.50695	8.89448
Chem21NZ07	1	2021	Cephalorhynchus hectori maui	5.54252	5.7431
Chem21NZ29	0	2021	Cephalorhynchus hectori maui	9.51918	14.3208
NI72	0	2003	Cephalorhynchus hectori maui	6.84197	7.19943
Chem21NZ20	0	2021	Cephalorhynchus hectori maui	4.41512	4.26041
Chem21NZ17	0	2021	Cephalorhynchus hectori maui	5.95452	4.96515
Chem21NZ14	1	2021	Cephalorhynchus hectori maui	5.82286	7.21448
Chem21NZ10	0	2021	Cephalorhynchus hectori maui	8.2849	10.3492
NI65	1	2002	Cephalorhynchus hectori maui	9.18997	11.9643
Chem20NZ07	0	2020	Cephalorhynchus hectori maui	4.77534	5.45976
NI35	0	2001	Cephalorhynchus hectori maui	7.22173	8.63057

[truncated: 2 more sheets: Table S10 CpG Annotations, Table S11 Model Predictions]
